# Supplementary material for: Galvanic current activates the NLRP3 inflammasome to promote Type I collagen production in tendon
Source: eLife. 2022 Feb 24;11:e73675. doi: 10.7554/eLife.73675 (PMC8896827; doi:10.7554/eLife.73675)
Supplement: Figure 2—source data 2. [file elife-73675-fig2-data2.zip]

Archive with 13 entries (10 files):
- Figure 2-source data 2/
- Figure 2-source data 2/WB_Casp1.tif
- __MACOSX/
- __MACOSX/Figure 2-source data 2/
- __MACOSX/Figure 2-source data 2/._WB_Casp1.tif
- Figure 2-source data 2/WB-bActin.tif
- __MACOSX/Figure 2-source data 2/._WB-bActin.tif
- Figure 2-source data 2/WB_GSDMD-1.tif
- __MACOSX/Figure 2-source data 2/._WB_GSDMD-1.tif
- Figure 2-source data 2/WB_IL1B.tif
- __MACOSX/Figure 2-source data 2/._WB_IL1B.tif
- Figure 2-source data 2/WB_GSDMD-2.tif
- __MACOSX/Figure 2-source data 2/._WB_GSDMD-2.tif
